# Supplementary material for: In Situ Conservation of Orchidaceae Diversity in the Intercontinental Biosphere Reserve of the Mediterranean (Moroccan Part)
Source: Plants (Basel). 2025 Apr 20;14(8):1254. doi: 10.3390/plants14081254 (PMC12030076; doi:10.3390/plants14081254)
Supplement: Supplementary file 1 [file plants-14-01254-s001.zip]

Archive with 3 entries (2 files):
- Suplementary materiels Figure S1 and table S1 and Appendix S1/
- Suplementary materiels Figure S1 and table S1 and Appendix S1/_Appendix S1.pdf
- Suplementary materiels Figure S1 and table S1 and Appendix S1/_Supplementary materials Figure S1 and Table S1.pdf
